# Supplementary material for: Fe-Incorporated Nickel-Based Bimetallic Metal–Organic Frameworks for Enhanced Electrochemical Oxygen Evolution
Source: Molecules. 2023 May 26;28(11):4366. doi: 10.3390/molecules28114366 (PMC10254281; doi:10.3390/molecules28114366)
Supplement: Supplementary file 1 [file molecules-28-04366-s001.zip]

Archive with 1 entries (1 files):
- molecules-2407335-supplementary.pdf
